# Supplementary material for: Eliminating yellow fever epidemics in Africa: Vaccine demand forecast and impact modelling
Source: PLoS Negl Trop Dis. 2020 May 7;14(5):e0008304. doi: 10.1371/journal.pntd.0008304 (PMC7237041; doi:10.1371/journal.pntd.0008304)
Supplement: S1 Table — (CSV) [file pntd.0008304.s001.csv]

adm0	country	adm1	province	presence
AGO	Angola	1	Bengo	1
AGO	Angola	10	Huíla	0
AGO	Angola	11	Luanda	1
AGO	Angola	12	Lunda Norte	0
AGO	Angola	13	Lunda Sul	0
AGO	Angola	14	Malanje	0
AGO	Angola	15	Moxico	0
AGO	Angola	16	Namibe	0
AGO	Angola	17	Uíge	0
AGO	Angola	18	Zaire	0
AGO	Angola	2	Benguela	0
AGO	Angola	3	Bié	0
AGO	Angola	4	Cabinda	0
AGO	Angola	5	Cuando Cubango	0
AGO	Angola	6	Cuanza Norte	0
AGO	Angola	7	Cuanza Sul	0
AGO	Angola	8	Cunene	0
AGO	Angola	9	Huambo	0
BDI	Burundi	1	Bubanza	0
BDI	Burundi	10	Kirundo	0
BDI	Burundi	11	Makamba	0
BDI	Burundi	12	Muramvya	0
BDI	Burundi	13	Muyinga	0
BDI	Burundi	14	Mwaro	0
BDI	Burundi	15	Ngozi	0
BDI	Burundi	16	Rutana	0
BDI	Burundi	17	Ruyigi	0
BDI	Burundi	2	Bujumbura Mairie	0
BDI	Burundi	3	Bujumbura Rural	0
BDI	Burundi	4	Bururi	0
BDI	Burundi	5	Cankuzo	0
BDI	Burundi	6	Cibitoke	0
BDI	Burundi	7	Gitega	0
BDI	Burundi	8	Karuzi	0
BDI	Burundi	9	Kayanza	0
BEN	Benin	1	Alibori	1
BEN	Benin	10	Ouémé	0
BEN	Benin	11	Plateau	0
BEN	Benin	12	Zou	0
BEN	Benin	2	Atakora	1
BEN	Benin	3	Atlantique	0
BEN	Benin	4	Borgou	1
BEN	Benin	5	Collines	0
BEN	Benin	6	Donga	0
BEN	Benin	7	Kouffo	0
BEN	Benin	8	Littoral	0
BEN	Benin	9	Mono	0
BFA	Burkina Faso	1	Balé	1
BFA	Burkina Faso	10	Gourma	1
BFA	Burkina Faso	11	Houet	1
BFA	Burkina Faso	12	Ioba	0
BFA	Burkina Faso	13	Kadiogo	0
BFA	Burkina Faso	14	Kénédougou	1
BFA	Burkina Faso	15	Komoé	1
BFA	Burkina Faso	16	Komondjari	0
BFA	Burkina Faso	17	Kompienga	0
BFA	Burkina Faso	18	Kossi	1
BFA	Burkina Faso	19	Koulpélogo	0
BFA	Burkina Faso	2	Bam	1
BFA	Burkina Faso	20	Kouritenga	0
BFA	Burkina Faso	21	Kourwéogo	0
BFA	Burkina Faso	22	Léraba	1
BFA	Burkina Faso	23	Loroum	0
BFA	Burkina Faso	24	Mou Houn	1
BFA	Burkina Faso	25	Nahouri	0
BFA	Burkina Faso	26	Namentenga	0
BFA	Burkina Faso	27	Nayala	1
BFA	Burkina Faso	28	Oubritenga	1
BFA	Burkina Faso	29	Oudalan	1
BFA	Burkina Faso	3	Banwa	1
BFA	Burkina Faso	30	Passoré	1
BFA	Burkina Faso	31	Poni	1
BFA	Burkina Faso	32	Sanguié	0
BFA	Burkina Faso	33	Sanmatenga	1
BFA	Burkina Faso	34	Séno	0
BFA	Burkina Faso	35	Sissili	0
BFA	Burkina Faso	36	Soum	0
BFA	Burkina Faso	37	Sourou	1
BFA	Burkina Faso	38	Tapoa	1
BFA	Burkina Faso	39	Tuy	1
BFA	Burkina Faso	4	Bazéga	1
BFA	Burkina Faso	40	Yagha	0
BFA	Burkina Faso	41	Yatenga	1
BFA	Burkina Faso	42	Ziro	1
BFA	Burkina Faso	43	Zondoma	0
BFA	Burkina Faso	44	Zoundwéogo	0
BFA	Burkina Faso	5	Bougouriba	1
BFA	Burkina Faso	6	Boulgou	1
BFA	Burkina Faso	7	Boulkiemdé	1
BFA	Burkina Faso	8	Ganzourgou	1
BFA	Burkina Faso	9	Gnagna	0
BWA	Botswana	1	Central	0
BWA	Botswana	2	Ghanzi	0
BWA	Botswana	3	Kgalagadi	0
BWA	Botswana	4	Kgatleng	0
BWA	Botswana	5	Kweneng	0
BWA	Botswana	6	North-East	0
BWA	Botswana	7	North-West	0
BWA	Botswana	8	South-East	0
BWA	Botswana	9	Southern	0
CAF	Central African Republic	1	Bamingui-Bangoran	0
CAF	Central African Republic	10	Nana-Grébizi	0
CAF	Central African Republic	11	Nana-Mambéré	0
CAF	Central African Republic	12	Ombella-M'Poko	1
CAF	Central African Republic	13	Ouaka	1
CAF	Central African Republic	14	Ouham-Pendé	1
CAF	Central African Republic	15	Ouham	1
CAF	Central African Republic	16	Sangha-Mbaéré	0
CAF	Central African Republic	17	Vakaga	0
CAF	Central African Republic	2	Bangui	1
CAF	Central African Republic	3	Basse-Kotto	1
CAF	Central African Republic	4	Haut-Mbomou	0
CAF	Central African Republic	5	Haute-Kotto	1
CAF	Central African Republic	6	Kémo	0
CAF	Central African Republic	7	Lobaye	1
CAF	Central African Republic	8	Mambéré-Kadéï	0
CAF	Central African Republic	9	Mbomou	0
CIV	Côte d'Ivoire	1	Agnéby	1
CIV	Côte d'Ivoire	10	Marahoué	0
CIV	Côte d'Ivoire	11	Moyen-Cavally	1
CIV	Côte d'Ivoire	12	Moyen-Comoé	0
CIV	Côte d'Ivoire	13	N'zi-Comoé	1
CIV	Côte d'Ivoire	14	Savanes	1
CIV	Côte d'Ivoire	15	Sud-Bandama	1
CIV	Côte d'Ivoire	16	Sud-Comoé	1
CIV	Côte d'Ivoire	17	Vallée du Bandama	1
CIV	Côte d'Ivoire	18	Worodougou	1
CIV	Côte d'Ivoire	19	Zanzan	1
CIV	Côte d'Ivoire	2	Bafing	0
CIV	Côte d'Ivoire	3	Bas-Sassandra	1
CIV	Côte d'Ivoire	4	Denguélé	1
CIV	Côte d'Ivoire	5	Dix-Huit Montagnes	1
CIV	Côte d'Ivoire	6	Fromager	1
CIV	Côte d'Ivoire	7	Haut-Sassandra	1
CIV	Côte d'Ivoire	8	Lacs	1
CIV	Côte d'Ivoire	9	Lagunes	1
CMR	Cameroon	1	Adamaoua	1
CMR	Cameroon	10	Sud	1
CMR	Cameroon	2	Centre	1
CMR	Cameroon	3	Est	1
CMR	Cameroon	4	Extrême-Nord	1
CMR	Cameroon	5	Littoral	1
CMR	Cameroon	6	Nord-Ouest	1
CMR	Cameroon	7	Nord	1
CMR	Cameroon	8	Ouest	1
CMR	Cameroon	9	Sud-Ouest	1
COD	Democratic Republic of the Congo	1	Bandundu	0
COD	Democratic Republic of the Congo	2	Bas-Congo	0
COD	Democratic Republic of the Congo	3	Équateur	1
COD	Democratic Republic of the Congo	4	Kasaï-Occidental	1
COD	Democratic Republic of the Congo	5	Kasaï-Oriental	1
COD	Democratic Republic of the Congo	6	Katanga	0
COD	Democratic Republic of the Congo	7	Kinshasa City	0
COD	Democratic Republic of the Congo	8	Kivu	1
COD	Democratic Republic of the Congo	9	Orientale	1
COG	Republic of Congo	1	Bouenza	0
COG	Republic of Congo	10	Sangha	0
COG	Republic of Congo	2	Cuvette-Ouest	1
COG	Republic of Congo	3	Cuvette	0
COG	Republic of Congo	4	Kouilou	0
COG	Republic of Congo	5	Lékoumou	0
COG	Republic of Congo	6	Likouala	0
COG	Republic of Congo	7	Niari	0
COG	Republic of Congo	8	Plateaux	0
COG	Republic of Congo	9	Pool	0
DJI	Djibouti	1	Ali Sabieh	0
DJI	Djibouti	2	Dikhil	0
DJI	Djibouti	3	Djibouti	0
DJI	Djibouti	4	Obock	0
DJI	Djibouti	5	Tadjourah	0
DZA	Algeria	1	Adrar	0
DZA	Algeria	10	Blida	0
DZA	Algeria	11	Bordj Bou Arréridj	0
DZA	Algeria	12	Bouira	0
DZA	Algeria	13	Boumerdès	0
DZA	Algeria	14	Chlef	0
DZA	Algeria	15	Constantine	0
DZA	Algeria	16	Djelfa	0
DZA	Algeria	17	El Bayadh	0
DZA	Algeria	18	El Oued	0
DZA	Algeria	19	El Tarf	0
DZA	Algeria	2	Aïn Defla	0
DZA	Algeria	20	Ghardaïa	0
DZA	Algeria	21	Guelma	0
DZA	Algeria	22	Illizi	0
DZA	Algeria	23	Jijel	0
DZA	Algeria	24	Khenchela	0
DZA	Algeria	25	Laghouat	0
DZA	Algeria	26	M'Sila	0
DZA	Algeria	27	Mascara	0
DZA	Algeria	28	Médéa	0
DZA	Algeria	29	Mila	0
DZA	Algeria	3	Aïn Témouchent	0
DZA	Algeria	30	Mostaganem	0
DZA	Algeria	31	Naâma	0
DZA	Algeria	32	Oran	0
DZA	Algeria	33	Ouargla	0
DZA	Algeria	34	Oum el Bouaghi	0
DZA	Algeria	35	Relizane	0
DZA	Algeria	36	Saïda	0
DZA	Algeria	37	Sétif	0
DZA	Algeria	38	Sidi Bel Abbès	0
DZA	Algeria	39	Skikda	0
DZA	Algeria	4	Alger	0
DZA	Algeria	40	Souk Ahras	0
DZA	Algeria	41	Tamanghasset	0
DZA	Algeria	42	Tébessa	0
DZA	Algeria	43	Tiaret	0
DZA	Algeria	44	Tindouf	0
DZA	Algeria	45	Tipaza	0
DZA	Algeria	46	Tissemsilt	0
DZA	Algeria	47	Tizi Ouzou	0
DZA	Algeria	48	Tlemcen	0
DZA	Algeria	5	Annaba	0
DZA	Algeria	6	Batna	0
DZA	Algeria	7	Béchar	0
DZA	Algeria	8	Béjaïa	0
DZA	Algeria	9	Biskra	0
EGY	Egypt	1	Ad Daqahliyah	0
EGY	Egypt	10	Al Minya	0
EGY	Egypt	11	Al Qahirah	0
EGY	Egypt	12	Al Qalyubiyah	0
EGY	Egypt	13	Al Wadi al Jadid	0
EGY	Egypt	14	As Suways	0
EGY	Egypt	15	Ash Sharqiyah	0
EGY	Egypt	16	Aswan	0
EGY	Egypt	17	Asyut	0
EGY	Egypt	18	Bani Suwayf	0
EGY	Egypt	19	Bur Sa`id	0
EGY	Egypt	2	Al Bahr al Ahmar	0
EGY	Egypt	20	Dumyat	0
EGY	Egypt	21	Janub Sina'	0
EGY	Egypt	22	Kafr ash Shaykh	0
EGY	Egypt	23	Matruh	0
EGY	Egypt	24	Qina	0
EGY	Egypt	25	Shamal Sina'	0
EGY	Egypt	26	Suhaj	0
EGY	Egypt	3	Al Buhayrah	0
EGY	Egypt	4	Al Fayyum	0
EGY	Egypt	5	Al Gharbiyah	0
EGY	Egypt	6	Al Iskandariyah	0
EGY	Egypt	7	Al Isma`iliyah	0
EGY	Egypt	8	Al Jizah	0
EGY	Egypt	9	Al Minufiyah	0
ERI	Eritrea	1	Anseba	0
ERI	Eritrea	2	Debub	0
ERI	Eritrea	3	Debubawi Keyih Bahri	0
ERI	Eritrea	4	Gash Barka	0
ERI	Eritrea	5	Maekel	0
ERI	Eritrea	6	Semenawi Keyih Bahri	0
ESH	Western Sahara	1	Boujdour	0
ESH	Western Sahara	2	Es Semara	0
ESH	Western Sahara	3	Laayoune	0
ESH	Western Sahara	4	Oued el Dahab	0
ETH	Ethiopia	1	Addis Ababa	0
ETH	Ethiopia	10	Southern Nations, Nationalities and Peoples	1
ETH	Ethiopia	11	Tigray	0
ETH	Ethiopia	2	Afar	0
ETH	Ethiopia	3	Amhara	0
ETH	Ethiopia	4	Benshangul-Gumaz	0
ETH	Ethiopia	5	Dire Dawa	0
ETH	Ethiopia	6	Gambela Peoples	0
ETH	Ethiopia	7	Harari People	0
ETH	Ethiopia	8	Oromia	0
ETH	Ethiopia	9	Somali	0
GAB	Gabon	1	Estuaire	1
GAB	Gabon	2	Haut-Ogooué	0
GAB	Gabon	3	Moyen-Ogooué	0
GAB	Gabon	4	Ngounié	0
GAB	Gabon	5	Nyanga	0
GAB	Gabon	6	Ogooué-Ivindo	1
GAB	Gabon	7	Ogooué-Lolo	0
GAB	Gabon	8	Ogooué-Maritime	0
GAB	Gabon	9	Wouleu-Ntem	0
GHA	Ghana	1	Ashanti	1
GHA	Ghana	10	Western	1
GHA	Ghana	2	Brong Ahafo	1
GHA	Ghana	3	Central	1
GHA	Ghana	4	Eastern	1
GHA	Ghana	5	Greater Accra	1
GHA	Ghana	6	Northern	1
GHA	Ghana	7	Upper East	1
GHA	Ghana	8	Upper West	1
GHA	Ghana	9	Volta	1
GIN	Guinea	1	Boké	1
GIN	Guinea	2	Conarky	1
GIN	Guinea	3	Faranah	1
GIN	Guinea	4	Kankan	1
GIN	Guinea	5	Kindia	1
GIN	Guinea	6	Labé	1
GIN	Guinea	7	Mamou	1
GIN	Guinea	8	Nzérékoré	1
GMB	Gambia	1	Banjul	1
GMB	Gambia	2	Lower River	0
GMB	Gambia	3	Maccarthy Island	1
GMB	Gambia	4	North Bank	0
GMB	Gambia	5	Upper River	0
GMB	Gambia	6	Western	0
GNB	Guinea-Bissau	1	Bafatá	0
GNB	Guinea-Bissau	2	Biombo	0
GNB	Guinea-Bissau	3	Bissau	0
GNB	Guinea-Bissau	4	Bolama	0
GNB	Guinea-Bissau	5	Cacheu	0
GNB	Guinea-Bissau	6	Gabú	0
GNB	Guinea-Bissau	7	Oio	0
GNB	Guinea-Bissau	8	Quinara	0
GNB	Guinea-Bissau	9	Tombali	0
GNQ	Equatorial Guinea	2	Bioko Norte	0
GNQ	Equatorial Guinea	3	Bioko Sur	0
GNQ	Equatorial Guinea	4	Centro Sur	0
GNQ	Equatorial Guinea	5	Kié-Ntem	0
GNQ	Equatorial Guinea	6	Litoral	0
GNQ	Equatorial Guinea	7	Wele-Nzás	0
KEN	Kenya	1	Central	0
KEN	Kenya	2	Coast	0
KEN	Kenya	3	Eastern	0
KEN	Kenya	4	Nairobi	0
KEN	Kenya	5	North-Eastern	0
KEN	Kenya	6	Nyanza	0
KEN	Kenya	7	Rift Valley	1
KEN	Kenya	8	Western	0
LBR	Liberia	1	Bomi	0
LBR	Liberia	10	Maryland	1
LBR	Liberia	11	Montserrado	1
LBR	Liberia	12	Nimba	1
LBR	Liberia	13	River Cess	0
LBR	Liberia	14	River Gee	1
LBR	Liberia	15	Sinoe	0
LBR	Liberia	2	Bong	1
LBR	Liberia	3	Gbapolu	1
LBR	Liberia	4	Grand Cape Mount	1
LBR	Liberia	5	GrandBassa	1
LBR	Liberia	6	GrandGedeh	1
LBR	Liberia	7	GrandKru	0
LBR	Liberia	8	Lofa	1
LBR	Liberia	9	Margibi	1
LBY	Libya	1	Ajdabiya	0
LBY	Libya	10	Al Qubbah	0
LBY	Libya	11	Al Wahah	0
LBY	Libya	12	An Nuqat al Khams	0
LBY	Libya	13	Ash Shati'	0
LBY	Libya	14	Az Zawiyah	0
LBY	Libya	15	Bani Walid	0
LBY	Libya	16	Benghazi	0
LBY	Libya	17	Darnah	0
LBY	Libya	18	Ghadamis	0
LBY	Libya	19	Gharyan	0
LBY	Libya	2	Al Butnan	0
LBY	Libya	20	Ghat	0
LBY	Libya	21	Misratah	0
LBY	Libya	22	Mizdah	0
LBY	Libya	23	Murzuq	0
LBY	Libya	24	Nalut	0
LBY	Libya	25	Sabha	0
LBY	Libya	26	Sabratah Surman	0
LBY	Libya	27	Surt	0
LBY	Libya	28	Tajura' wa an Nawahi al Arba	0
LBY	Libya	29	Tarabulus	0
LBY	Libya	3	Al Hizam Al Akhdar	0
LBY	Libya	30	Tarhunah-Masallatah	0
LBY	Libya	31	Wadi Al Hayat	0
LBY	Libya	32	Yafran-Jadu	0
LBY	Libya	4	Al Jabal al Akhdar	0
LBY	Libya	5	Al Jifarah	0
LBY	Libya	6	Al Jufrah	0
LBY	Libya	7	Al Kufrah	0
LBY	Libya	8	Al Marj	0
LBY	Libya	9	Al Marqab	0
LSO	Lesotho	1	Berea	0
LSO	Lesotho	10	Thaba-Tseka	0
LSO	Lesotho	2	Butha-Buthe	0
LSO	Lesotho	3	Leribe	0
LSO	Lesotho	4	Mafeteng	0
LSO	Lesotho	5	Maseru	0
LSO	Lesotho	6	Mohale's Hoek	0
LSO	Lesotho	7	Mokhotlong	0
LSO	Lesotho	8	Qacha's Nek	0
LSO	Lesotho	9	Quthing	0
MAR	Morocco	1	Chaouia - Ouardigha	0
MAR	Morocco	10	Oriental	0
MAR	Morocco	11	Rabat - Salé - Zemmour - Zaer	0
MAR	Morocco	12	Souss - Massa - Draâ	0
MAR	Morocco	13	Tadla - Azilal	0
MAR	Morocco	14	Tanger - Tétouan	0
MAR	Morocco	15	Taza - Al Hoceima - Taounate	0
MAR	Morocco	2	Doukkala - Abda	0
MAR	Morocco	3	Fès - Boulemane	0
MAR	Morocco	4	Gharb - Chrarda - Béni Hssen	0
MAR	Morocco	5	Grand Casablanca	0
MAR	Morocco	6	Guelmim - Es-Semara	0
MAR	Morocco	7	Laâyoune - Boujdour - Sakia El Hamra	0
MAR	Morocco	8	Marrakech - Tensift - Al Haouz	0
MAR	Morocco	9	Meknès - Tafilalet	0
MLI	Mali	1	Bamako	0
MLI	Mali	2	Gao	0
MLI	Mali	3	Kayes	1
MLI	Mali	4	Kidal	0
MLI	Mali	5	Koulikoro	1
MLI	Mali	6	Mopti	0
MLI	Mali	7	Ségou	0
MLI	Mali	8	Sikasso	1
MLI	Mali	9	Timbuktu	0
MOZ	Mozambique	1	Cabo Delgado	0
MOZ	Mozambique	10	Zambezia	0
MOZ	Mozambique	2	Gaza	0
MOZ	Mozambique	3	Inhambane	0
MOZ	Mozambique	4	Manica	0
MOZ	Mozambique	5	Maputo	0
MOZ	Mozambique	6	Nampula	0
MOZ	Mozambique	7	Nassa	0
MOZ	Mozambique	8	Sofala	0
MOZ	Mozambique	9	Tete	0
MRT	Mauritania	1	Adrar	0
MRT	Mauritania	10	Nouakchott	0
MRT	Mauritania	11	Tagant	0
MRT	Mauritania	12	Tiris Zemmour	0
MRT	Mauritania	13	Trarza	1
MRT	Mauritania	2	Assaba	0
MRT	Mauritania	3	Brakna	0
MRT	Mauritania	4	Dakhlet Nouadhibou	0
MRT	Mauritania	5	Gorgol	0
MRT	Mauritania	6	Guidimaka	0
MRT	Mauritania	7	Hodh ech Chargui	0
MRT	Mauritania	8	Hodh el Gharbi	0
MRT	Mauritania	9	Inchiri	0
MWI	Malawi	1	Balaka	0
MWI	Malawi	10	Lilongwe	0
MWI	Malawi	11	Machinga	0
MWI	Malawi	12	Mangochi	0
MWI	Malawi	13	Mchinji	0
MWI	Malawi	14	Mulanje	0
MWI	Malawi	15	Mwanza	0
MWI	Malawi	16	Mzimba	0
MWI	Malawi	17	Nkhata Bay	0
MWI	Malawi	18	Nkhotakota	0
MWI	Malawi	19	Nsanje	0
MWI	Malawi	2	Blantyre	0
MWI	Malawi	20	Ntcheu	0
MWI	Malawi	21	Ntchisi	0
MWI	Malawi	22	Phalombe	0
MWI	Malawi	23	Rumphi	0
MWI	Malawi	24	Salima	0
MWI	Malawi	25	Thyolo	0
MWI	Malawi	26	Zomba	0
MWI	Malawi	3	Chikwawa	0
MWI	Malawi	4	Chiradzulu	0
MWI	Malawi	5	Chitipa	0
MWI	Malawi	6	Dedza	0
MWI	Malawi	7	Dowa	0
MWI	Malawi	8	Karonga	0
MWI	Malawi	9	Kasungu	0
NAM	Namibia	1	Caprivi	0
NAM	Namibia	10	Omusati	0
NAM	Namibia	11	Oshana	0
NAM	Namibia	12	Oshikoto	0
NAM	Namibia	13	Otjozondjupa	0
NAM	Namibia	2	Erongo	0
NAM	Namibia	3	Hardap	0
NAM	Namibia	4	Karas	0
NAM	Namibia	5	Kavango	0
NAM	Namibia	6	Khomas	0
NAM	Namibia	7	Kunene	0
NAM	Namibia	8	Ohangwena	0
NAM	Namibia	9	Omaheke	0
NER	Niger	1	Agadez	0
NER	Niger	2	Diffa	0
NER	Niger	3	Dosso	1
NER	Niger	4	Maradi	0
NER	Niger	5	Niamey	0
NER	Niger	6	Tahoua	0
NER	Niger	7	Tillabéry	0
NER	Niger	8	Zinder	0
NGA	Nigeria	1	Abia	0
NGA	Nigeria	10	Delta	0
NGA	Nigeria	11	Ebonyi	0
NGA	Nigeria	12	Edo	1
NGA	Nigeria	13	Ekiti	0
NGA	Nigeria	14	Enugu	1
NGA	Nigeria	15	Federal Capital Territory	0
NGA	Nigeria	16	Gombe	0
NGA	Nigeria	17	Imo	1
NGA	Nigeria	18	Jigawa	0
NGA	Nigeria	19	Kaduna	1
NGA	Nigeria	2	Adamawa	0
NGA	Nigeria	20	Kano	1
NGA	Nigeria	21	Katsina	1
NGA	Nigeria	22	Kebbi	0
NGA	Nigeria	23	Kogi	0
NGA	Nigeria	24	Kwara	1
NGA	Nigeria	25	Lagos	1
NGA	Nigeria	26	Nassarawa	0
NGA	Nigeria	27	Niger	1
NGA	Nigeria	28	Ogun	1
NGA	Nigeria	29	Ondo	1
NGA	Nigeria	3	Akwa Ibom	1
NGA	Nigeria	30	Osun	1
NGA	Nigeria	31	Oyo	1
NGA	Nigeria	32	Plateau	1
NGA	Nigeria	33	Rivers	1
NGA	Nigeria	34	Sokoto	1
NGA	Nigeria	35	Taraba	0
NGA	Nigeria	36	Water body	0
NGA	Nigeria	37	Yobe	0
NGA	Nigeria	38	Zamfara	0
NGA	Nigeria	4	Anambra	1
NGA	Nigeria	5	Bauchi	1
NGA	Nigeria	6	Bayelsa	1
NGA	Nigeria	7	Benue	1
NGA	Nigeria	8	Borno	1
NGA	Nigeria	9	Cross River	1
RWA	Rwanda	1	Butare	0
RWA	Rwanda	10	Ruhengeri	0
RWA	Rwanda	2	Byumba	0
RWA	Rwanda	3	Cyangugu	0
RWA	Rwanda	4	Gikongoro	0
RWA	Rwanda	5	Gisenyi	0
RWA	Rwanda	6	Gitarama	0
RWA	Rwanda	7	Kibungu	0
RWA	Rwanda	8	Kibuye	0
RWA	Rwanda	9	Kigali	0
SDN	Sudan	1	Blue Nile	0
SDN	Sudan	2	Darfur	1
SDN	Sudan	3	Kassala	0
SDN	Sudan	4	Khartoum	0
SDN	Sudan	5	Kordofan	1
SDN	Sudan	6	Northern	0
SEN	Senegal	1	Dakar	1
SEN	Senegal	10	Thiès	1
SEN	Senegal	11	Ziguinchor	0
SEN	Senegal	2	Diourbel	1
SEN	Senegal	3	Fatick	1
SEN	Senegal	4	Kaolack	1
SEN	Senegal	5	Kolda	1
SEN	Senegal	6	Louga	1
SEN	Senegal	7	Matam	0
SEN	Senegal	8	Saint-Louis	0
SEN	Senegal	9	Tambacounda	1
SLE	Sierra Leone	1	Eastern	1
SLE	Sierra Leone	2	Northern	1
SLE	Sierra Leone	3	Southern	1
SLE	Sierra Leone	4	Western	0
SOM	Somalia	1	Awdal	0
SOM	Somalia	10	Jubbada Hoose	0
SOM	Somalia	11	Mudug	0
SOM	Somalia	12	Nugaal	0
SOM	Somalia	13	Sanaag	0
SOM	Somalia	14	Shabeellaha Dhexe	0
SOM	Somalia	15	Shabeellaha Hoose	0
SOM	Somalia	16	Sool	0
SOM	Somalia	17	Togdheer	0
SOM	Somalia	18	Woqooyi Galbeed	0
SOM	Somalia	2	Bakool	0
SOM	Somalia	3	Banaadir	0
SOM	Somalia	4	Bari	0
SOM	Somalia	5	Bay	0
SOM	Somalia	6	Galguduud	0
SOM	Somalia	7	Gedo	0
SOM	Somalia	8	Hiiraan	0
SOM	Somalia	9	Jubbada Dhexe	0
SSD	South Sudan	1	Bahr el Ghazal	0
SSD	South Sudan	2	Equatoria	1
SSD	South Sudan	3	Upper Nile	0
SWZ	Swaziland	1	Hhohho	0
SWZ	Swaziland	2	Lubombo	0
SWZ	Swaziland	3	Manzini	0
SWZ	Swaziland	4	Shiselweni	0
TCD	Chad	1	Batha	0
TCD	Chad	10	Mandoul	0
TCD	Chad	11	Mayo-Kebbi Est	0
TCD	Chad	12	Mayo-Kebbi Ouest	0
TCD	Chad	13	Moyen-Chari	0
TCD	Chad	14	Ouaddaï	1
TCD	Chad	15	Salamat	0
TCD	Chad	16	Tandjilé	0
TCD	Chad	17	Ville de N'Djamena	0
TCD	Chad	18	Wadi Fira	1
TCD	Chad	2	Bet	0
TCD	Chad	3	Chari-Baguirmi	0
TCD	Chad	4	Guéra	0
TCD	Chad	5	Hadjer-Lamis	0
TCD	Chad	6	Kanem	0
TCD	Chad	7	Lac	0
TCD	Chad	8	Logone Occidental	1
TCD	Chad	9	Logone Oriental	1
TGO	Togo	1	Centre	1
TGO	Togo	2	Kara	1
TGO	Togo	3	Maritime	1
TGO	Togo	4	Plateaux	1
TGO	Togo	5	Savanes	1
TUN	Tunisia	1	Ariana	0
TUN	Tunisia	10	Kebili	0
TUN	Tunisia	11	Le Kef	0
TUN	Tunisia	12	Mahdia	0
TUN	Tunisia	13	Manubah	0
TUN	Tunisia	14	Médenine	0
TUN	Tunisia	15	Monastir	0
TUN	Tunisia	16	Nabeul	0
TUN	Tunisia	17	Sfax	0
TUN	Tunisia	18	Sidi Bou Zid	0
TUN	Tunisia	19	Siliana	0
TUN	Tunisia	2	Béja	0
TUN	Tunisia	20	Sousse	0
TUN	Tunisia	21	Tataouine	0
TUN	Tunisia	22	Tozeur	0
TUN	Tunisia	23	Tunis	0
TUN	Tunisia	24	Zaghouan	0
TUN	Tunisia	3	Ben Arous (Tunis Sud)	0
TUN	Tunisia	4	Bizerte	0
TUN	Tunisia	5	Gabès	0
TUN	Tunisia	6	Gafsa	0
TUN	Tunisia	7	Jendouba	0
TUN	Tunisia	8	Kairouan	0
TUN	Tunisia	9	Kassérine	0
TZA	Tanzania	1	Arusha	0
TZA	Tanzania	10	Kusini-Pemba	0
TZA	Tanzania	11	Lindi	0
TZA	Tanzania	12	Manyara	0
TZA	Tanzania	13	Mara	0
TZA	Tanzania	14	Mbeya	0
TZA	Tanzania	15	Morogoro	0
TZA	Tanzania	16	Mtwara	0
TZA	Tanzania	17	Mwanza	0
TZA	Tanzania	18	Pwani	0
TZA	Tanzania	19	Rukwa	0
TZA	Tanzania	2	Dar-Es-Salaam	0
TZA	Tanzania	20	Ruvuma	0
TZA	Tanzania	21	Shinyanga	0
TZA	Tanzania	22	Singida	0
TZA	Tanzania	23	Tabora	0
TZA	Tanzania	24	Tanga	0
TZA	Tanzania	25	Zanzibar South and Central	0
TZA	Tanzania	3	Dodoma	0
TZA	Tanzania	4	Iringa	0
TZA	Tanzania	5	Kagera	0
TZA	Tanzania	6	Kaskazini-Pemba	0
TZA	Tanzania	7	Kaskazini-Unguja	0
TZA	Tanzania	8	Kigoma	0
TZA	Tanzania	9	Kilimanjaro	0
UGA	Uganda	1	Adjumani	0
UGA	Uganda	10	Iganga	0
UGA	Uganda	11	Jinja	0
UGA	Uganda	12	Kabale	0
UGA	Uganda	13	Kabarole	0
UGA	Uganda	14	Kaberamaido	0
UGA	Uganda	15	Kalangala	0
UGA	Uganda	16	Kampala	0
UGA	Uganda	17	Kamuli	0
UGA	Uganda	18	Kamwenge	0
UGA	Uganda	19	Kanungu	0
UGA	Uganda	2	Apac	0
UGA	Uganda	20	Kapchorwa	0
UGA	Uganda	21	Kasese	0
UGA	Uganda	22	Katakwi	0
UGA	Uganda	23	Kayunga	0
UGA	Uganda	24	Kibale	0
UGA	Uganda	25	Kiboga	0
UGA	Uganda	26	Kisoro	0
UGA	Uganda	27	Kitgum	1
UGA	Uganda	28	Kotido	1
UGA	Uganda	29	Kumi	0
UGA	Uganda	3	Arua	0
UGA	Uganda	30	Kyenjojo	0
UGA	Uganda	31	Lake Albert	0
UGA	Uganda	32	Lake Victoria	0
UGA	Uganda	33	Lira	0
UGA	Uganda	34	Luwero	0
UGA	Uganda	35	Masaka	0
UGA	Uganda	36	Masindi	0
UGA	Uganda	37	Mayuge	0
UGA	Uganda	38	Mbale	0
UGA	Uganda	39	Mbarara	0
UGA	Uganda	4	Bugiri	0
UGA	Uganda	40	Moroto	0
UGA	Uganda	41	Moyo	0
UGA	Uganda	42	Mpigi	0
UGA	Uganda	43	Mubende	0
UGA	Uganda	44	Mukono	0
UGA	Uganda	45	Nakapiripirit	0
UGA	Uganda	46	Nakasongola	0
UGA	Uganda	47	Nebbi	0
UGA	Uganda	48	Ntungamo	0
UGA	Uganda	49	Pader	1
UGA	Uganda	5	Bundibugyo	0
UGA	Uganda	50	Pallisa	0
UGA	Uganda	51	Rakai	0
UGA	Uganda	52	Rukungiri	0
UGA	Uganda	53	Sembabule	0
UGA	Uganda	54	Sironko	0
UGA	Uganda	55	Soroti	0
UGA	Uganda	56	Tororo	0
UGA	Uganda	57	Wakiso	0
UGA	Uganda	58	Yumbe	0
UGA	Uganda	6	Bushenyi	0
UGA	Uganda	7	Busia	0
UGA	Uganda	8	Gulu	0
UGA	Uganda	9	Hoima	0
ZAF	South Africa	1	Eastern Cape	0
ZAF	South Africa	10	Western Cape	0
ZAF	South Africa	2	Gauteng	0
ZAF	South Africa	3	KwaZulu-Natal	0
ZAF	South Africa	4	Limpopo	0
ZAF	South Africa	5	Mpumalanga	0
ZAF	South Africa	6	North West	0
ZAF	South Africa	7	Northern Cape	0
ZAF	South Africa	8	Orange Free State	0
ZMB	Zambia	1	Central	0
ZMB	Zambia	2	Copperbelt	0
ZMB	Zambia	3	Eastern	0
ZMB	Zambia	4	Luapula	0
ZMB	Zambia	5	Lusaka	0
ZMB	Zambia	6	North-Western	0
ZMB	Zambia	7	Northern	0
ZMB	Zambia	8	Southern	0
ZMB	Zambia	9	Western	0
ZWE	Zimbabwe	1	Bulawayo	0
ZWE	Zimbabwe	10	Midlands	0
ZWE	Zimbabwe	2	Harare	0
ZWE	Zimbabwe	3	Manicaland	0
ZWE	Zimbabwe	4	Mashonaland Central	0
ZWE	Zimbabwe	5	Mashonaland East	0
ZWE	Zimbabwe	6	Mashonaland West	0
ZWE	Zimbabwe	7	Masvingo	0
ZWE	Zimbabwe	8	Matabeleland North	0
ZWE	Zimbabwe	9	Matabeleland South	0
